# Supplementary material for: Pseudidiomarina fusca sp. nov., Isolated from the Surface Seawater of the Western Pacific Ocean
Source: Microorganisms. 2024 Feb 18;12(2):408. doi: 10.3390/microorganisms12020408 (PMC10891523; doi:10.3390/microorganisms12020408)
Supplement: Supplementary file 1 [file microorganisms-12-00408-s001.zip]

Archive with 1 entries (1 files):
- microorganisms-2842162-supplementary.pdf
